# Supplementary material for: Skeletal Muscle-Derived Exosomal miR-146a-5p Inhibits Adipogenesis by Mediating Muscle-Fat Axis and Targeting GDF5-PPARγ Signaling
Source: Int J Mol Sci. 2023 Feb 25;24(5):4561. doi: 10.3390/ijms24054561 (PMC10003660; doi:10.3390/ijms24054561)
Supplement: Supplementary file 1 [file ijms-24-04561-s001.zip]

Archive with 1 entries (1 files):
- ijms-2207905-supplementary.pdf
